# Supplementary material for: Establishment and characterization of an immortalized epithelial cell line from human gallbladder
Source: Front Oncol. 2022 Oct 28;12:994087. doi: 10.3389/fonc.2022.994087 (PMC9650220; doi:10.3389/fonc.2022.994087)
Supplement: Supplementary Table 1 — genomic alternations of L-2F7. The whole exome sequencing analysis of L-2F7, single nucleotide polymorphism, base insertion and deletions in genes were shown in the table. [file Table_1.xlsx]

## Sheet: Sheet1
SUPPLEMENTARY TABLE 1 STR authentication in L-2F7 cells
loci	Allele1	Allele2
D5S818	7	13
D13S317	8	9
D7S820	10	11
D16S539	10	12
VWA	16	17
TH01	7	7
AMEL	X	X
TPOX	8	10
CSF1PO	12	12
D12S391	18	26
FGA	18	23
D2S1338	19	21
D21S11	29	31.2
D18S51	14	22
D8S1179	11	17
D3S1358	16	18
D6S1043	14	19
PENTAE	5	11
D19S433	13	15
PENTAD	9	12
D1S1656	15	17
